# Supplementary material for: For there is nothing either good or bad: a study of the mediating effect of interpretation bias on the association between mindfulness and reduced post-traumatic stress vulnerability
Source: BMC Psychiatry. 2022 May 12;22:329. doi: 10.1186/s12888-022-03950-y (PMC9097341; doi:10.1186/s12888-022-03950-y)
Supplement: Supplementary file 3 — Additional file 3. De-identified study data. [file 12888_2022_3950_MOESM3_ESM.xlsx]

## Sheet: Working data file_for submissio
group ID	date	time	gender_response	age	TEQ1_response	TEQ2_response	TEQ3_response	TEQ4_response	TEQ5_response	TEQ6_response	TEQ7_response	TEQ8_response	TEQ9_response	TEQ10_response	TEQ11_response	PCL1_response	PCL2_response	PCL3_response	PCL4_response	PCL5_response	PCL6_response	PCL7_response	PCL8_response	PCL9_response	PCL10_response	PCL11_response	PCL12_response	PCL13_response	PCL14_response	PCL15_response	PCL16_response	PCL17_response	M1_1_PosRes	M1_2_NegRes	M1_3_PosFoil	M1_4_NegFoil	M2_1_PosRes	M2_2_NegRes	M2_3_PosFoil	M2_4_NegFoil	M3_1_PosRes	M3_2_NegRes	M3_3_PosFoil	M3_4_NegFoil	M4_1_PosRes	M4_2_NegRes	M4_3_PosFoil	M4_4_NegFoil	M5_1_PosRes
399813960	81820	09:43:10	Female	18	0	1	0	0	0	0	0	0	1	0	0	4	4	2	2	3	4	1	1	1	3	1	1	3	3	4	3	2	3	3	1	1	4	3	2	2	1	4	1	3	3	3	2	2	2
18455334	110720	09:20:30	Female	19	0	0	1	1	1	1	0	0	0	1	0	4	4	4	5	4	5	5	4	2	5	5	4	4	2	4	3	2	3	4	1	1	2	2	1	1	2	3	2	2	3	3	1	3	2
628531852	81720	20:34:49	Female	20	0	1	1	0	0	0	0	0	0	0	0	1	1	1	4	3	4	1	1	1	1	1	1	1	1	1	2	4	2	3	1	2	2	4	2	1	3	4	1	2	2	3	1	2	2
629223712	91620	20:41:02	Female	18	1	0	0	0	0	0	0	0	0	0	0	1	1	1	1	2	1	1	1	1	1	1	1	1	1	1	1	2	2	3	1	1	3	2	1	1	1	2	1	1	3	3	1	2	3
933589866	110920	13:53:51	Male	21	0	0	0	0	0	0	0	0	0	1	0	1	1	1	1	1	5	1	2	1	3	3	2	3	2	2	2	2	2	3	2	2	3	2	3	2	3	2	2	2	2	2	3	2	3
793796440	111320	11:16:45	Female	19	0	0	0	0	0	0	0	0	1	0	0	3	1	1	1	1	1	1	1	1	1	2	2	3	3	4	1	2	2	3	1	2	3	4	1	2	2	4	1	3	2	1	2	1	3
179653551	82420	15:02:15	Female	19	0	0	0	0	0	0	0	0	1	1	0	5	5	1	5	4	4	1	1	3	5	5	1	3	3	3	3	2	1	1	1	1	3	3	2	1	2	3	2	2	3	2	3	2	3
663440418	110620	13:14:06	Female	19	0	0	0	0	0	0	0	0	1	1	0	3	1	2	3	1	2	1	1	1	1	1	1	1	2	1	1	1	1	1	1	3	4	1	1	1	1	3	1	2	2	4	1	4	3
3362749	92320	21:34:15	Female	48	1	0	0	0	0	0	1	0	0	0	1	1	1	1	2	1	1	1	1	1	2	1	1	1	1	1	2	1	2	2	2	2	3	2	1	1	1	3	1	1	3	3	2	2	2
251191627	111020	16:23:49	Female	19	0	0	0	0	0	1	0	0	0	0	1	2	2	3	4	4	3	4	5	4	4	5	5	5	3	5	2	1	1	4	1	1	3	2	2	2	3	3	1	1	3	3	1	1	2
758194499	110520	15:14:32	Female	21	0	1	0	0	0	0	0	0	1	0	0	1	1	1	1	1	1	1	1	1	2	1	1	1	1	2	1	1	3	4	2	1	4	2	3	1	2	3	1	3	2	1	3	1	3
289665852	82920	20:16:55	Female	18	0	1	1	0	0	0	0	0	0	0	1	3	4	4	3	3	5	2	4	2	3	2	1	4	2	3	1	2	2	4	1	1	2	3	1	1	1	4	1	1	2	2	2	2	1
827319130	111520	12:06:53	Female	20	0	0	0	0	0	0	0	0	0	1	1	3	1	1	4	2	2	4	1	1	5	3	4	3	4	1	5	2	1	1	1	1	1	1	1	1	1	2	1	1	1	1	1	1	2
986112493	82320	12:53:17	Female	22	0	0	0	0	1	0	0	0	0	0	0	5	4	5	4	5	5	5	3	4	4	4	1	1	1	1	5	5	4	4	2	4	3	4	4	1	1	4	1	4	4	3	3	4	2
514180399	111520	15:53:28	Female	20	1	0	0	0	0	0	0	0	1	0	0	3	2	1	5	1	3	1	1	1	1	2	3	3	2	2	1	1	1	3	1	1	2	2	1	1	1	1	1	1	4	1	1	1	1
360999066	82620	16:56:15	Female	18	0	0	0	1	0	0	0	0	1	0	0	1	1	1	2	2	2	2	1	2	3	1	2	2	1	3	1	3	2	3	1	1	3	1	1	1	3	3	1	1	2	3	2	3	3
791017877	82420	14:20:43	Female	18	0	0	0	0	1	0	0	0	1	0	1	1	1	2	4	1	4	2	1	1	2	1	2	1	2	1	2	1	1	1	1	1	4	3	3	2	2	4	2	2	2	1	3	1	3
230707548	82820	23:01:14	Female	19	0	0	0	0	1	1	0	0	0	0	0	4	4	1	3	5	4	3	1	1	5	4	1	5	4	3	5	5	1	4	1	1	4	4	2	1	1	4	1	1	1	4	1	1	1
960990456	111020	02:36:42	Male	19	0	0	0	1	0	0	0	1	0	0	0	2	3	3	2	3	3	3	2	4	3	2	2	3	3	4	3	3	3	1	1	2	2	3	1	2	2	4	2	3	3	3	3	2	3
240485871	83120	21:00:45	Female	21	0	1	0	1	0	0	1	0	0	1	1	3	1	2	4	4	5	4	1	2	4	4	4	1	2	2	1	1	1	2	1	1	4	3	1	1	2	3	1	1	2	3	2	3	1
86940814	111520	11:58:33	Female	19	1	0	0	0	0	0	0	0	1	0	0	1	1	1	2	1	2	1	1	1	1	1	1	1	1	1	1	1	2	3	2	2	3	2	3	2	4	2	2	2	3	2	2	3	4
646706201	110220	21:25:32	Female	20	0	0	0	0	0	0	1	0	1	0	1	2	2	4	4	4	4	3	1	1	1	2	5	4	1	2	2	2	3	2	3	2	4	3	2	2	3	3	1	2	3	1	3	3	2
890928688	103120	12:20:15	Male	19	0	0	0	1	0	0	0	0	1	0	0	1	1	1	1	1	1	1	1	1	1	2	1	2	1	1	1	1	1	1	1	1	4	2	1	1	2	4	1	3	2	3	1	1	3
265765841	110320	11:29:32	Female	19	0	0	0	0	0	0	0	0	1	0	0	2	1	1	3	1	3	1	1	1	2	1	2	2	2	3	1	2	1	4	1	1	3	2	1	1	2	2	1	1	3	3	1	1	2
758268170	111520	17:08:10	Male	19	0	0	0	0	0	0	0	0	1	1	0	2	2	2	3	3	4	2	2	4	4	3	3	5	2	4	2	3	2	2	2	2	3	2	2	2	3	3	2	2	2	3	2	1	3
250292226	83020	07:19:28	Female	20	0	0	0	0	0	0	0	0	0	0	1	2	1	1	2	2	3	1	4	1	1	3	1	2	1	2	2	2	2	4	1	1	1	2	1	1	1	4	1	1	2	3	1	1	3
844937582	110320	18:32:59	Male	22	1	0	1	0	0	1	0	1	0	0	1	3	2	2	4	1	5	3	1	4	5	3	3	2	5	5	3	2	2	4	1	1	3	3	1	1	1	2	2	3	1	4	2	1	3
326273719	111120	14:17:55	Female	22	0	0	0	0	0	0	0	0	0	1	1	2	2	1	5	5	4	5	1	4	2	4	2	2	4	4	5	2	2	4	3	2	3	3	2	3	2	4	2	1	2	3	2	3	3
441185203	103020	18:02:18	Female	19	0	0	0	0	1	0	0	0	0	0	0	2	1	1	4	2	2	1	2	1	1	2	1	2	2	2	1	1	1	4	1	1	4	1	1	1	1	1	1	1	1	1	1	4	1
247518885	90220	17:03:15	Male	21	0	0	0	1	0	0	1	1	1	1	1	4	5	5	4	5	1	4	2	1	2	1	3	2	2	2	3	3	3	1	2	2	3	2	1	1	2	3	2	1	2	4	4	2	3
424758090	82920	19:41:36	Female	19	1	0	0	0	0	0	0	0	1	0	0	1	1	1	1	1	1	1	3	1	4	1	1	1	3	2	1	1	2	3	1	3	3	4	1	1	4	4	3	3	2	4	2	4	2
711428484	111520	13:26:59	Female	20	0	0	0	0	0	1	0	0	1	1	1	2	2	2	2	2	4	4	2	5	4	4	4	4	4	4	5	3	2	4	2	1	3	1	2	1	1	3	1	2	3	3	2	1	2
20110362	82420	13:28:42	Female	19	0	0	0	0	0	0	0	0	0	0	1	2	2	1	2	3	5	2	4	2	3	2	3	1	3	4	2	4	1	2	1	2	3	2	2	1	2	3	2	2	4	2	2	3	3
521844931	82220	23:15:31	Non-binary	18	0	0	1	1	0	0	0	1	0	1	1	4	4	4	5	5	5	5	3	3	5	5	3	4	4	4	4	5	2	2	1	2	4	3	2	1	2	1	1	1	3	3	2	2	1
881523778	111220	17:23:50	Female	19	0	0	0	0	0	0	0	0	1	0	0	1	1	1	2	1	1	1	1	2	1	2	1	5	4	4	3	2	1	3	1	1	1	1	1	1	1	1	1	1	2	2	2	1	1
46448084	111020	16:52:26	Male	20	0	0	0	0	0	0	0	1	1	1	0	1	2	2	2	2	1	2	4	3	1	2	1	2	1	1	2	2	1	1	1	1	4	2	1	1	1	3	1	1	3	4	1	1	4
450530903	110720	21:20:09	Female	20	0	0	0	0	1	1	0	0	0	0	0	2	1	2	3	1	5	3	1	2	1	1	1	1	1	1	1	1	2	4	1	1	4	3	3	1	2	4	2	2	4	4	2	1	3
457302119	111020	11:04:19	Female	19	1	0	0	0	0	0	0	1	0	0	0	3	1	2	3	1	2	2	1	1	1	1	1	1	1	1	4	3	2	4	1	1	1	1	1	1	1	1	1	1	2	1	1	1	1
519497606	82520	14:52:29	Female	19	0	0	0	0	0	0	0	1	1	0	0	2	1	1	1	1	1	1	2	1	1	1	3	1	1	1	1	1	2	4	1	2	2	4	2	1	3	3	2	2	2	2	1	1	3
598338557	83120	07:57:28	Female	21	0	0	0	0	1	0	0	0	1	0	0	2	1	1	1	3	5	2	2	2	2	4	1	1	1	2	2	2	3	3	2	2	3	3	2	2	2	3	2	2	3	3	2	2	3
700628836	82920	16:36:50	Female	19	0	0	0	0	0	1	0	0	0	0	1	2	1	1	3	2	4	4	2	1	3	2	1	1	2	1	1	1	1	2	1	1	3	3	2	1	2	3	2	3	2	3	1	2	2
462312587	111520	03:48:51	Female	20	0	0	0	0	0	0	0	0	1	0	0	2	2	3	2	2	2	2	2	2	2	1	1	1	2	2	2	1	1	3	1	2	2	3	1	1	3	2	1	2	1	4	1	3	2
672162972	111520	04:45:44	Female	18	0	0	0	0	0	0	0	1	0	1	0	5	2	2	4	1	4	3	4	2	5	5	1	2	2	4	4	4	1	2	1	1	2	1	2	1	3	2	1	1	1	1	1	1	1
857504582	111320	12:03:39	Female	18	0	0	0	0	1	0	0	0	0	0	0	3	1	2	4	3	3	2	5	2	3	1	1	4	4	3	3	2	1	2	1	1	1	1	1	1	1	1	1	1	2	2	1	1	1
459776818	111420	15:11:26	Female	19	0	1	0	0	1	0	0	0	1	0	0	2	2	1	3	1	2	1	1	1	1	1	1	1	1	2	1	1	2	4	2	2	3	3	2	1	1	4	1	1	4	1	1	1	2
432893582	82620	23:56:32	Female	26	0	0	0	1	0	0	0	0	0	0	1	4	1	3	4	3	4	4	1	2	4	2	4	2	1	2	4	4	4	2	4	1	1	1	1	1	2	3	2	4	2	3	2	1	3
875624150	90120	11:21:52	Female	19	0	0	0	0	0	0	0	0	0	0	1	4	4	2	4	4	4	3	4	3	4	4	3	4	4	4	2	3	3	3	2	2	3	2	1	1	1	3	1	3	4	1	4	1	4
472683204	90320	20:26:07	Female	19	0	0	1	1	1	1	0	1	0	1	1	2	3	3	5	5	4	5	4	3	5	5	5	4	5	5	4	4	2	2	1	4	4	2	3	1	4	4	2	3	3	2	1	4	1
518202738	90220	11:22:33	Male	19	0	0	1	1	0	1	0	0	1	1	0	1	1	2	1	4	1	5	1	4	4	3	5	3	3	4	5	2	1	4	1	1	1	4	1	1	1	1	1	1	1	1	1	2	1
978500325	111320	21:28:27	Female	19	1	0	0	0	0	0	0	1	1	0	0	1	1	1	1	1	1	1	1	1	1	1	1	1	1	1	1	1	1	3	1	1	4	1	1	1	2	3	1	1	2	2	1	1	2
667189464	90420	22:30:36	Female	18	0	0	0	0	0	0	0	0	1	0	0	3	2	1	1	1	4	3	1	1	2	2	1	2	2	4	5	2	2	4	1	2	3	4	2	2	3	4	1	3	3	3	3	3	3
979668779	82520	13:50:00	Female	20	0	0	0	0	0	0	1	0	1	0	0	4	3	1	2	1	1	1	1	1	1	1	1	1	1	1	1	1	3	4	1	1	1	4	1	1	1	3	1	2	3	4	2	2	3
820912634	111420	12:43:39	Male	22	1	1	0	0	0	1	0	1	1	0	1	4	3	4	4	2	5	1	2	4	3	5	5	3	2	5	4	1	1	3	2	2	3	2	1	1	1	2	1	1	3	3	1	2	3
210031236	82720	13:16:35	Male	25	0	0	0	0	0	0	1	0	0	0	0	3	3	4	3	4	2	2	2	3	4	2	2	2	4	3	2	2	2	1	1	1	1	3	1	1	1	4	1	1	2	4	2	2	1
238422893	111520	12:35:12	Female	22	1	0	1	1	0	0	1	1	0	0	1	4	4	2	5	4	5	4	5	2	4	1	4	5	1	5	3	4	1	4	1	1	4	1	4	1	1	1	1	1	1	1	1	4	1
959569146	82620	22:46:48	Male	23	0	0	0	0	0	1	0	0	0	0	1	4	3	5	4	5	2	4	1	5	3	2	5	5	4	5	4	4	3	2	2	2	3	2	2	2	2	2	2	2	2	3	2	2	3
368315482	111420	15:05:08	Female	21	1	0	0	0	0	0	0	0	1	0	0	3	4	3	3	2	3	2	2	2	3	3	2	2	2	3	2	2	2	2	3	2	3	3	1	1	1	2	2	2	2	2	2	3	2
949771584	90720	11:49:56	Female	40	0	0	0	0	0	0	0	0	0	0	1	3	2	2	4	3	3	3	3	2	2	3	3	3	3	3	4	3	2	3	1	2	3	3	2	1	2	3	1	1	3	4	1	1	2
88858081	92120	22:29:28	Female	19	0	1	0	0	0	0	0	0	0	0	0	1	1	1	1	1	1	1	1	1	1	1	1	1	1	1	1	1	3	3	3	1	3	4	2	2	2	2	1	2	3	3	2	2	2
927891155	82520	14:40:45	Female	19	0	0	0	0	0	0	0	0	0	1	0	3	2	4	3	4	2	5	1	2	4	1	2	1	2	1	4	2	4	2	2	3	4	3	2	1	2	2	1	1	3	2	1	2	2
201699755	110220	14:13:59	Female	20	0	0	0	0	0	0	0	0	1	1	1	4	1	4	5	3	4	2	5	2	4	4	5	3	1	3	2	3	1	4	1	1	2	2	1	1	2	2	2	2	2	3	1	1	3
134555229	91520	13:23:57	Female	21	0	1	0	0	0	0	0	0	0	0	0	1	1	1	1	1	2	2	1	1	1	1	1	1	1	1	1	1	2	1	3	1	4	2	2	1	1	3	1	3	2	4	1	2	1
440830931	91620	12:58:58	Female	18	0	0	0	1	0	0	1	0	1	1	0	2	2	1	1	2	1	1	4	1	1	3	3	1	1	2	4	1	2	4	1	1	2	2	2	1	3	3	1	1	2	1	3	1	2
351558792	111520	14:14:56	Female	18	0	0	0	0	0	0	0	1	1	0	0	1	1	1	2	1	3	1	3	1	1	1	2	1	2	2	1	1	3	4	2	2	2	2	1	1	1	3	1	2	3	4	2	1	1
626912002	90120	03:19:38	Female	31	0	0	0	1	1	1	0	0	0	0	0	3	3	4	4	3	4	4	1	2	4	2	4	5	2	4	4	3	1	2	1	1	3	3	2	3	2	3	2	2	2	4	1	1	3
409249773	83120	21:57:53	Male	19	0	0	0	0	0	0	0	1	1	0	0	3	2	1	4	4	4	5	4	2	1	1	1	1	1	1	3	2	2	1	3	1	4	2	2	2	1	3	2	2	3	1	2	1	2
379168197	82420	20:13:07	Female	18	0	0	1	0	1	0	0	0	1	0	1	4	4	4	5	5	3	5	2	4	4	5	5	4	5	5	4	4	1	1	2	1	1	3	1	1	2	1	1	1	4	1	2	1	2
774285650	82820	10:39:46	Female	20	0	0	0	1	0	0	1	0	1	1	0	3	3	1	4	4	2	2	2	2	2	3	3	4	3	2	4	3	1	4	1	1	4	1	1	1	1	4	1	1	3	4	1	1	1
133148080	111020	14:36:23	Female	20	0	0	0	0	0	0	0	0	1	0	0	3	4	2	4	2	3	1	4	3	4	3	3	2	2	4	3	1	3	3	1	2	3	3	2	1	2	4	1	3	2	2	2	2	2
383498007	82820	08:15:54	Female	19	0	0	0	0	0	0	0	0	1	0	0	3	3	4	4	3	3	4	3	3	4	3	3	3	4	3	3	3	1	3	4	2	2	3	2	1	2	3	3	3	4	3	1	2	3
789586943	111020	15:51:20	Female	20	0	0	0	1	0	0	0	0	0	0	0	2	3	1	2	3	2	3	2	1	2	1	1	2	3	2	3	3	2	4	1	1	3	2	1	1	2	3	1	2	2	2	3	3	1
904638628	111320	18:15:36	Male	19	0	0	0	0	0	0	0	1	1	1	0	3	3	2	3	5	5	5	3	4	3	3	3	5	5	5	1	1	4	1	4	1	4	4	1	2	3	1	3	1	2	1	2	2	1
352166762	111320	00:52:38	Female	23	0	0	0	0	0	0	0	0	1	0	1	2	2	2	2	1	4	2	1	1	2	2	2	2	2	3	1	1	3	3	1	2	3	1	3	1	3	1	3	1	3	2	2	1	3
843704016	82520	09:33:41	Female	20	0	0	0	1	0	0	0	0	0	1	1	4	2	2	5	5	3	3	2	2	3	4	2	2	4	3	3	2	1	4	4	1	3	2	1	1	3	2	1	2	1	2	3	1	1
532563456	83120	20:33:48	Male	27	1	0	0	0	0	0	0	0	1	0	1	2	1	1	2	1	1	3	1	1	2	4	2	2	4	3	3	2	3	4	1	2	4	1	2	1	2	4	1	1	3	4	3	1	3
982774768	110320	10:37:32	Female	19	0	0	1	0	1	1	0	1	1	1	1	4	3	2	5	4	3	5	1	4	1	3	5	5	1	5	5	5	3	4	2	2	4	2	3	1	3	3	2	3	3	3	2	3	3
694490331	90220	21:31:31	Female	18	0	0	0	1	0	0	0	1	0	0	1	2	5	2	3	1	5	3	5	2	3	4	1	3	4	1	3	2	3	4	2	1	4	3	1	2	3	4	1	2	3	4	1	2	4
236439230	42921	18:40:05	Female	19	1	0	0	0	1	0	0	1	1	0	0	2	1	1	1	1	1	1	2	1	2	1	1	2	2	2	1	1	1	3	1	1	3	3	3	2	1	3	1	2	3	2	2	1	3
980310235	41721	13:18:56	Female	20	0	0	1	0	1	1	0	1	1	0	0	4	4	3	4	3	5	5	4	5	5	5	5	4	4	3	3	4	3	3	1	1	3	2	2	2	2	2	2	2	2	2	3	1	3
280866002	42421	12:39:13	Female	20	0	0	0	0	1	0	0	0	0	0	1	3	1	1	4	5	5	5	5	3	4	5	5	1	2	5	5	5	1	4	1	1	1	3	1	1	1	3	1	2	2	3	1	2	1
786762597	50421	03:13:23	Female	20	0	1	0	0	0	0	0	1	1	1	1	3	4	4	4	4	5	3	4	5	2	3	2	5	4	5	1	3	1	3	1	1	3	3	3	3	1	2	1	1	1	1	1	3	3
94665636	42821	22:26:04	Female	19	1	0	0	0	0	0	0	0	1	0	0	3	3	3	4	2	2	3	1	3	1	1	1	2	1	1	2	1	2	2	2	2	4	3	3	3	2	2	1	3	2	3	1	2	2
259271000	42821	12:33:09	Male	20	0	0	0	0	0	0	0	0	1	0	0	2	2	2	2	2	2	2	2	2	2	2	2	2	2	2	2	2	2	3	2	2	2	2	2	2	3	3	2	3	3	2	2	3	3
362654613	50521	12:19:06	Female	20	0	0	0	0	0	0	0	1	0	0	0	4	4	4	4	4	4	1	1	1	4	4	3	3	3	3	3	3	2	2	2	2	3	1	2	1	3	3	3	3	3	2	2	2	2
135285107	42821	18:19:54	Female	24	0	0	0	1	0	1	0	0	0	0	0	2	2	3	2	3	3	3	3	3	3	3	4	4	4	4	4	4	2	3	2	3	3	2	2	2	3	2	2	2	3	3	3	2	2
976435292	42621	17:47:25	Female	19	0	0	0	1	1	0	0	0	1	0	1	5	5	5	5	5	5	5	5	5	4	5	5	5	3	5	5	4	3	3	1	1	1	4	1	1	3	1	2	1	1	2	1	3	3
214070118	42821	11:15:34	Male	20	0	1	0	1	0	1	0	1	0	1	1	3	3	4	3	4	4	5	4	3	4	3	4	3	4	3	4	4	2	2	3	3	2	2	1	2	3	2	3	2	2	2	3	3	2
901603520	42621	17:32:51	Female	18	0	0	0	0	0	0	0	0	1	0	0	5	5	2	4	4	5	5	5	5	4	4	4	5	5	5	2	3	2	4	2	3	3	3	2	2	3	4	2	2	4	4	4	4	3
575214217	50321	17:00:39	Female	19	0	0	0	0	0	0	0	0	1	0	0	2	1	1	2	1	1	1	1	1	1	1	1	1	1	1	1	1	1	1	1	1	4	1	1	1	1	3	2	1	3	1	1	1	1
496866037	43021	11:32:17	Female	21	0	0	0	0	0	1	0	1	0	0	0	3	1	3	5	2	5	4	1	1	3	3	1	1	4	2	4	2	2	4	2	2	3	2	1	1	1	3	1	2	2	4	2	2	1
307423726	42921	12:20:54	Female	38	0	0	0	0	0	0	1	0	1	0	0	2	1	1	2	2	1	2	1	1	1	1	2	1	1	1	2	2	2	2	1	1	3	1	1	1	1	3	1	1	1	1	1	1	1
622383149	50121	21:17:42	Female	19	0	0	0	1	1	0	0	0	0	0	1	4	3	4	4	4	4	4	5	3	3	4	4	1	1	4	4	4	1	1	1	1	3	1	1	1	1	3	1	3	2	3	2	2	1
800451400	42321	07:38:07	Female	18	0	0	0	0	0	0	0	0	0	0	1	5	4	4	4	4	5	4	1	2	1	1	2	1	2	3	3	3	2	3	2	2	3	3	1	1	2	3	2	2	2	3	2	4	2
362841319	42321	14:37:44	Female	21	1	1	0	0	0	1	1	1	0	1	0	1	1	1	1	1	1	1	1	1	2	2	1	4	4	3	2	1	1	1	4	2	3	1	4	1	3	3	1	1	3	3	1	2	2
11385517	42321	15:13:11	Male	20	1	0	0	0	0	0	0	0	0	0	1	5	5	4	3	1	3	1	2	2	2	4	3	3	3	3	3	2	2	3	4	1	3	1	4	2	3	4	1	2	1	2	4	3	3
74203508	50121	22:31:17	Male	20	0	0	0	0	0	0	0	1	0	0	0	2	1	1	2	1	1	2	1	1	1	1	2	1	1	1	1	1	1	3	2	1	3	1	1	1	2	1	1	1	2	1	1	1	2
843646807	42221	10:33:31	Female	19	1	0	0	0	0	1	1	1	1	1	1	4	4	3	3	4	3	3	2	4	2	4	3	5	1	2	4	3	1	4	2	2	3	1	1	1	3	2	3	2	2	3	2	3	2
493858818	42321	13:02:08	Female	33	0	0	1	1	0	0	0	1	1	1	1	2	2	2	2	2	4	2	2	2	3	2	4	5	4	5	5	4	3	4	3	1	3	3	3	1	3	3	1	2	4	2	3	1	4
836477712	42821	23:12:36	Male	18	0	0	0	0	0	0	0	0	1	0	0	1	1	1	1	1	1	1	1	1	1	1	1	1	1	1	1	1	3	3	1	2	3	3	2	2	2	3	1	1	3	3	2	2	3
7616493	42221	20:18:57	Male	18	0	0	0	0	0	0	0	0	0	1	0	2	1	1	2	2	5	3	2	2	1	3	1	1	2	3	3	2	3	4	2	1	4	3	2	1	1	4	1	1	2	4	1	2	4
977429459	42521	16:54:33	Male	19	0	0	0	0	0	0	0	0	1	0	0	1	1	1	1	1	5	1	1	1	1	5	1	1	1	1	1	1	2	4	2	1	2	4	2	2	3	2	2	2	2	3	2	1	4
290873302	50121	22:42:42	Female	19	0	0	0	0	0	0	0	0	0	0	1	4	4	4	4	1	3	2	2	2	4	2	1	2	1	3	4	3	2	4	2	2	1	1	1	1	1	1	1	4	4	1	4	1	4
462473858	41621	21:27:06	Female	19	0	0	0	0	0	0	0	0	1	0	0	1	1	1	2	3	3	3	1	3	2	1	3	2	1	1	1	1	3	4	1	1	4	4	2	1	3	3	2	2	2	3	2	1	2
472940874	41821	20:55:29	Female	18	0	0	0	0	1	0	0	0	0	0	0	2	2	1	2	2	2	1	1	1	1	1	1	2	1	1	2	1	1	4	1	1	4	1	1	1	1	2	1	1	2	3	1	2	2
389617813	50621	17:58:57	Female	28	0	1	1	1	0	0	0	0	1	0	0	4	2	4	4	3	5	5	2	3	3	4	5	3	3	4	2	4	2	3	2	3	4	2	2	3	2	2	1	3	1	4	1	4	4
563081032	42421	23:36:33	Female	18	0	0	0	0	0	1	0	0	1	0	0	3	4	4	5	1	5	3	1	1	2	1	1	3	4	2	2	1	1	4	1	1	3	1	1	1	1	1	1	1	1	1	1	1	2
34782104	41621	21:31:50	Female	18	0	0	0	1	0	1	0	0	0	0	1	4	4	1	4	2	5	2	4	1	2	1	1	2	2	1	1	1	2	4	1	2	3	2	2	1	2	3	2	3	3	4	2	3	3
128959167	42521	22:36:26	Female	19	0	0	0	0	0	0	0	0	0	1	0	2	1	2	2	2	1	3	3	1	1	1	1	1	1	1	1	1	3	4	1	1	3	3	2	1	1	1	1	2	2	3	1	1	1
291371583	50121	13:03:04	Male	18	0	1	0	1	0	0	0	0	1	0	0	2	1	1	2	1	2	1	3	1	1	1	1	1	1	1	2	1	1	4	1	1	3	4	2	3	3	4	2	2	3	3	3	3	2
703482764	42721	12:40:51	Female	19	0	0	1	1	1	1	1	0	1	1	1	5	1	4	5	4	5	3	4	4	5	4	4	2	4	5	4	4	4	1	3	2	4	1	2	1	3	2	4	3	4	2	3	1	4
798088340	42921	15:56:51	Male	20	0	0	0	0	0	0	0	1	1	0	0	2	2	1	3	3	3	3	1	1	1	1	1	1	1	1	2	1	3	2	2	2	2	2	1	2	3	3	3	2	2	2	3	2	2
860885272	42221	15:31:09	Female	21	1	1	1	0	0	0	0	1	1	0	0	1	1	1	1	1	1	2	1	1	1	1	1	4	2	4	2	2	2	3	1	1	3	2	2	1	1	3	1	2	2	2	1	1	2
10064326	50221	21:13:01	Male	19	1	0	0	0	0	0	0	1	0	1	0	2	1	1	3	1	5	2	3	4	1	1	1	1	1	1	1	1	3	3	1	1	3	1	2	1	3	4	1	2	1	1	1	1	1
514390547	42221	12:45:43	Female	22	1	1	0	1	0	0	0	0	1	0	1	3	1	2	4	1	1	1	4	4	2	1	4	1	1	2	4	2	1	3	1	2	3	2	2	2	3	1	1	2	2	4	1	3	1
753742046	42421	13:27:45	Male	21	1	0	1	1	0	0	0	0	1	0	0	1	2	2	1	1	1	1	1	1	1	1	1	1	1	1	1	1	4	3	4	2	4	2	3	3	2	4	1	3	1	3	1	4	3
295569324	43021	09:52:13	Female	21	0	0	0	0	0	0	0	0	0	1	1	1	1	1	1	2	2	2	4	2	1	3	1	3	1	2	5	4	2	3	2	2	3	2	2	1	2	3	1	2	2	2	2	2	3
488450873	50321	09:38:19	Female	19	0	0	0	0	0	1	0	0	0	0	1	2	1	1	2	2	2	3	2	1	1	1	1	1	1	1	1	1	1	4	2	1	3	2	1	1	2	3	1	1	2	3	1	1	1
550313008	50321	13:19:47	Female	21	0	0	0	1	0	0	0	0	1	0	0	1	1	1	1	2	1	4	1	1	4	3	4	1	1	1	4	1	3	4	3	2	4	1	1	1	4	2	1	1	3	1	3	1	3
253298505	42221	20:12:21	Female	21	0	0	0	0	0	0	1	0	0	1	1	2	2	1	2	1	1	1	2	1	1	1	2	1	1	3	1	2	3	2	2	2	3	3	2	2	3	3	2	3	3	3	2	3	3
265633824	42921	18:16:29	Male	23	0	0	0	0	0	0	0	0	0	0	1	3	3	3	3	1	2	2	2	2	2	2	2	2	2	2	2	2	1	4	1	1	4	3	3	2	1	1	1	4	3	3	2	2	1
42395440	50521	20:28:44	Female	20	1	0	0	0	0	0	0	0	1	0	0	1	1	1	2	1	2	1	2	1	1	1	1	1	1	1	1	1	2	3	2	2	4	1	1	1	3	3	1	1	3	1	2	1	3
687925274	42921	07:23:41	Female	20	0	0	0	0	0	0	0	0	1	0	0	3	2	4	3	1	2	2	1	1	1	2	1	1	1	1	3	2	1	4	1	1	3	2	4	2	1	3	1	2	1	2	2	3	3
322207464	43021	19:18:00	Female	20	0	0	0	0	0	1	0	0	0	0	0	2	1	2	2	1	1	1	1	1	1	1	1	1	1	1	1	1	2	3	1	2	1	1	1	1	1	1	1	1	1	4	1	2	3
912437810	42921	15:30:52	Female	20	0	0	0	0	0	1	0	0	0	0	0	4	1	3	5	2	3	3	1	4	4	4	3	4	4	3	4	3	2	4	1	1	1	1	1	1	1	1	1	1	2	1	1	1	1
651812322	42721	23:18:49	Female	20	0	0	0	0	0	0	0	0	1	0	0	2	2	3	3	1	3	1	1	2	2	1	1	2	1	2	3	3	4	2	3	1	4	3	2	1	2	3	1	1	3	3	3	3	2
111373576	42521	15:55:46	Female	22	0	0	1	0	0	1	0	0	0	0	0	3	2	3	4	3	3	2	2	4	3	4	4	4	4	4	4	4	3	2	2	3	2	2	3	3	3	3	2	2	3	2	2	3	3
687002657	42821	13:53:36	Female	20	0	0	0	1	1	0	0	0	0	0	1	1	2	2	1	2	2	2	2	1	3	3	1	1	2	3	1	2	1	3	1	1	1	1	1	1	1	1	1	1	1	1	1	4	1
437712761	50121	18:56:17	Female	18	0	0	0	0	0	0	0	1	0	0	0	4	4	5	3	4	5	4	1	1	1	4	4	1	5	3	2	3	1	3	1	1	3	3	1	1	1	3	1	1	3	4	1	1	2
710066506	41821	18:36:12	Male	19	0	0	1	0	1	0	0	0	0	1	1	3	3	3	2	2	2	2	2	2	3	3	3	3	3	2	3	4	3	3	2	1	2	3	2	3	2	2	2	2	2	2	2	2	2
497853231	41421	17:18:42	Female	20	1	1	0	0	1	1	1	0	1	1	1	4	2	4	4	3	4	3	2	3	4	4	4	4	4	2	4	4	1	3	1	1	3	1	1	1	2	2	2	2	2	2	2	2	2
414684694	43021	16:16:31	Male	20	1	1	0	1	1	0	1	1	0	1	0	3	3	4	3	3	3	4	3	3	3	3	2	3	4	3	3	2	2	3	2	2	2	3	2	2	2	3	2	2	2	1	3	1	2
927818279	42421	10:31:06	Male	21	0	0	0	0	0	0	0	0	1	0	0	4	4	4	3	2	3	3	4	4	3	4	4	3	2	4	4	4	3	4	2	3	3	2	3	1	3	1	4	3	3	1	3	1	3
301432646	50521	15:09:23	Female	21	0	0	0	0	0	0	0	1	0	0	0	1	2	2	2	2	3	1	1	1	2	3	1	1	1	2	1	2	2	4	1	2	3	1	1	1	3	3	1	2	2	1	2	1	3
[truncated: 36 more columns]
